# Supplementary material for: The FCGR2A Is Associated with the Presence of Atherosclerotic Plaques in the Carotid Arteries—A Case-Control Study
Source: J Clin Med. 2023 Oct 12;12(20):6480. doi: 10.3390/jcm12206480 (PMC10607679; doi:10.3390/jcm12206480)
Supplement: Supplementary file 1 [file jcm-12-06480-s001.zip]

Archive with 3 entries (3 files):
- Supplementary material S1.pdf
- Supplementary Table S1.pdf
- Supplementary Table S2.pdf
